# Supplementary material for: Dataset of the effect of difficulty messaging on academic cheating in middle school Chinese children
Source: Data Brief. 2022 Jun 20;43:108405. doi: 10.1016/j.dib.2022.108405 (PMC9241090; doi:10.1016/j.dib.2022.108405)
Supplement: Supplementary file 1 [file mmc1.xlsx]

## Sheet: Data
ID	gender（1=boy 2=girl）	class	condition（1=easy condition 2=grade level condition 3=hard condition）	actual test score	presence of cheating（0=no cheating 1=cheating）	cheating extent	cheating patterns（1=multiple choice questions only 2=fill-in-the-blank questions only 3=both types of questions 4=final score only）	data valid（1=invalid 2=valid ）
1	1	10	1	27	1	10	3	2
2	1	10	1	46	1	16	3	2
3	1	10	1	24	1	4	2	2
4	1	10	1	41	1	11	2	2
5	1	10	1	66	0	0		2
6	1	10	1	26	0	0		2
7	1	10	1	39	1	4	2	2
8	1	10	1	12	0	0		2
9	1	10	1	37	1	6	4	2
10	1	10	1	23	0	0		2
11	1	10	1	26	0	0		2
12	1	10	1	30	0	0		2
13	1	10	1	10	1	4	2	2
14	2	10	1	42	1	7	2	2
15	2	10	1	47	0	0		2
16	2	10	1	33	1	4	2	2
17	2	10	1	23				1
18	2	10	1	36	0	0		2
19	2	10	1	42	0	0		2
20	2	10	1	37	0	0		2
21	2	10	1	24	0	0		2
22	2	10	1	18	1	7	3	2
23	2	10	1	32	0	0		2
24	2	10	1	32	1	4	2	2
25	2	10	1	18	1	8	2	2
26	1	10	1	42	1	4	2	2
27	1	9	3	52	1	4	2	2
28	1	9	3	38	1	14	2	2
29	1	9	3	48	1	10	2	2
30	1	9	3	44	0	0		2
31	1	9	3	43	1	10	2	2
32	1	9	3	42	1	6	2	2
33	1	9	3	36	0	0		2
34	1	9	3	50	0	0		2
35	1	9	3	39	1	10	2	2
36	1	9	3	30	0	0		2
37	1	9	3	21	1	8	2	2
38	1	9	3	35	0	0		2
39	1	9	3	30	0	0		2
40	2	9	3	45	1	4	2	2
41	2	9	3	32	0	0		2
42	2	9	3	48	0	0		2
43	2	9	3	44	1	19	3	2
44	2	9	3	17	0	0		2
45	2	9	3	19	1	10	4	2
46	2	9	3	31	0	0		2
47	2	9	3	34	1	2	2	2
48	2	9	3	38	1	8	2	2
49	2	9	3	26	0	0		2
50	2	9	3	16	0	0		2
51	2	9	3	26	1	4	2	2
52	2	9	3	41	1	4	2	2
53	1	8	1	66	0	0		2
54	1	8	1	65	0	0		2
55	1	8	1	71	1	4	2	2
56	1	8	1	61	1	26	3	2
57	1	8	1	61	0	0		2
58	1	8	1	59	1	31	3	2
59	1	8	1	62	1	16	2	2
60	1	8	1	62	0	0		2
61	1	8	1	69	1	18	3	2
62	1	8	1	61	1	4	2	2
63	1	8	1	54	0	0		2
64	1	8	1	59	0	0		2
65	1	8	1	58	0	0		2
66	1	8	1	46	1	16	3	2
67	1	8	1	61	1	12	2	2
68	1	8	1	67	0	0		2
69	1	8	1	43	1	61	3	2
70	1	8	1	44	1	26	2	2
71	1	8	1	52	1	32	3	2
72	1	8	1	36	1	1	4	2
73	1	8	1	37	0	0		2
74	1	8	1	35	1	48	3	2
75	1	8	1	20	1	38	3	2
76	2	8	1	80	0	0		2
77	2	8	1	47	1	14	2	2
78	2	8	1	52	1	20	3	2
79	2	8	1	46	1	25	3	2
80	2	8	1	42	1	36	3	2
81	2	8	1	59	0	0		2
82	2	8	1	35	1	12	2	2
83	2	8	1	49	1	7	2	2
84	2	8	1	51	1	10	4	2
85	2	8	1	47	1	30	3	2
86	2	8	1	54	1	28	3	2
87	2	8	1	66	1	15	3	2
88	2	8	1	43	1	16	3	2
89	2	8	1	53	1	4	2	2
90	2	8	1	68	0	0		2
91	2	8	1	43	1	22	3	2
92	2	8	1	47	0	0		2
93	2	8	1	52	1	7	3	2
94	2	8	1	30				1
95	1	7	2	86	0	0		2
96	1	7	2	74	0	0		2
97	1	7	2	64	0	0		2
98	1	7	2	50	0	0		2
99	1	7	2	48	0	0		2
100	1	7	2	65	1	7	4	2
101	1	7	2	52	1	25	3	2
102	1	7	2	59	0	0		2
103	1	7	2	44	0	0		2
104	1	7	2	76	0	0		2
105	1	7	2	44	1	8	1	2
106	1	7	2	45	1	18	3	2
107	1	7	2	41	1	14	2	2
108	1	7	2	59	1	4	2	2
109	1	7	2	36	0	0		2
110	1	7	2	39	0	0		2
111	1	7	2	22	1	9	4	2
112	1	7	2	45	0	0		2
113	1	7	2	33	0	0		2
114	2	7	2	64	0	0		2
115	2	7	2	62	0	0		2
116	2	7	2	70	0	0		2
117	2	7	2	65	0	0		2
118	2	7	2	65	0	0		2
119	2	7	2	59	1	6	2	2
120	2	7	2	50	0	0		2
121	2	7	2	51	1	4	2	2
122	2	7	2	58	1	29	3	2
123	2	7	2	66	0	0		2
124	2	7	2	47	1	2	2	2
125	2	7	2	67	1	4	4	2
126	2	7	2	41	0	0		2
127	2	7	2	40	1	11	2	2
128	2	7	2	42	0	0		2
129	2	7	2	43	0	0		2
130	2	7	2	45	0	0		2
131	2	7	2	52	1	20	3	2
132	2	7	2	47	1	34	3	2
133	2	7	2	42	0	0		2
134	2	7	2	36	0	0		2
135	2	7	2	58	0	0		2
136	1	4	2	59	0	0		2
137	1	4	2	37	0	0		2
138	1	4	2	30	1	23	2	2
139	1	4	2	63	1	4	4	2
140	1	4	2	24	1	3	4	2
141	1	4	2	34	1	4	2	2
142	1	4	2	55	0	0		2
143	1	4	2	48	0	0		2
144	1	4	2	34	0	0		2
145	1	4	2	21	0	0		2
146	1	4	2	49	0	0		2
147	1	4	2	21	0	0		2
148	1	4	2	28	0	0		2
149	1	4	2	11	1	6	1	2
150	2	4	2	42	1	4	2	2
151	2	4	2	38	1	8	2	2
152	2	4	2	46	1	3	4	2
153	2	4	2	51	0	0		2
154	2	4	2	36	1	12	3	2
155	2	4	2	27	1	4	2	2
156	2	4	2	24	0	0		2
157	2	4	2	47	1	2	2	2
158	2	4	2	23	1	19	3	2
159	2	4	2	30				1
160	2	4	2	18	0	0		2
161	2	4	2	27	0	0		2
162	1	3	3	74	1	4	4	2
163	1	3	3	66	0	0		2
164	1	3	3	69	0	0		2
165	1	3	3	66	1	4	4	2
166	1	3	3	58	1	18	3	2
167	1	3	3	76	1	4	2	2
168	1	3	3	58	1	4	2	2
169	1	3	3	60	0	0		2
170	1	3	3	53	0	0		2
171	1	3	3	52	1	8	2	2
172	1	3	3	60	1	4	2	2
173	1	3	3	62	1	4	2	2
174	1	3	3	64	0	0		2
175	1	3	3	55	1	4	2	2
176	1	3	3	41	1	4	2	2
177	1	3	3	26	1	24	3	2
178	1	3	3	49	0	0		2
179	1	3	3	66	1	13	3	2
180	1	3	3	43	0	0		2
181	1	3	3	59	1	7	4	2
182	1	3	3	41	1	4	2	2
183	1	3	3	46	0	0		2
184	1	3	3	36	0	0		2
185	1	3	3	33	0	0		2
186	2	3	3	49	0	0		2
187	2	3	3	54	1	8	2	2
188	2	3	3	54	0	0		2
189	2	3	3	79	1	4	2	2
190	2	3	3	65	1	8	2	2
191	2	3	3	59	0	0		2
192	2	3	3	63	0	0		2
193	2	3	3	54	0	0		2
194	2	3	3	59	1	8	2	2
195	2	3	3	46	0	0		2
196	2	3	3	53	1	18	3	2
197	2	3	3	56	1	4	2	2
198	2	3	3	46	1	21	3	2
199	2	3	3	38	1	3	4	2
200	2	3	3	57	1	4	2	2
201	2	3	3	46	1	4	2	2
202	2	3	3	48	1	13	3	2
203	2	3	3	32	0	0		2
204	2	3	3	31	1	14	3	2
